# Supplementary material for: Probing the Therapeutic Potential of Marine Phyla by SPE Extraction
Source: Mar Drugs. 2021 Nov 16;19(11):640. doi: 10.3390/md19110640 (PMC8625500; doi:10.3390/md19110640)
Supplement: Supplementary file 1 [file marinedrugs-19-00640-s001.zip]

Archive with 4 entries (4 files):
- File S1 (cytotoxicity data).pdf
- File S2 (antibacterial data).pdf
- File S3 (antidiabetic data).pdf
- Supplementary Figures.pdf
